# Supplementary material for: ConvNeXt-Driven Detection of Alzheimer’s Disease: A Benchmark Study on Expert-Annotated AlzaSet MRI Dataset Across Anatomical Planes
Source: Diagnostics (Basel). 2025 Nov 25;15(23):2997. doi: 10.3390/diagnostics15232997 (PMC12691013; doi:10.3390/diagnostics15232997)
Supplement: Supplementary file 1 [file diagnostics-15-02997-s001.zip]

Archive with 1 entries (1 files):
- diagnostics-3927611-supplementary.pdf
